# Supplementary material for: Wastewater-Based Surveillance of SARS-CoV-2 for Early Warning of COVID-19 Infection Dynamics
Source: Viruses. 2026 May 18;18(5):569. doi: 10.3390/v18050569 (PMC13211602; doi:10.3390/v18050569)
Supplement: Supplementary file 1 [file viruses-18-00569-s001.zip]

Archive with 1 entries (1 files):
- viruses-4273927-supplementary.pdf
